# Supplementary material for: Datasets on spatial and temporal distribution of heavy metals concentration in recent sediment at merang river system, Terengganu, Malaysia
Source: Data Brief. 2020 Jun 21;31:105900. doi: 10.1016/j.dib.2020.105900 (PMC7334587; doi:10.1016/j.dib.2020.105900)
Supplement: Supplementary file 1 [file mmc1.xml]

<?xml version="1.0" encoding="utf-8" standalone="no"?>
<data>
  <datasets>
    <author>ong@umt.edu.my;dr.ongmengchuan@gmail.com</author>
    <type>0</type>
    <dataset>
      <value>6</value>
      <reason>Other (please explain)</reason>
      <comments>I have submitted my raw data as a supplementary data file along with my manuscript.</comments>
    </dataset>
  </datasets>
</data>
